# Supplementary material for: Evaluation of genetic diversity, agronomic traits, and anthracnose resistance in the NPGS Sudan Sorghum Core collection
Source: BMC Genomics. 2020 Jan 28;21:88. doi: 10.1186/s12864-020-6489-0 (PMC6988227; doi:10.1186/s12864-020-6489-0)
Supplement: Supplementary file 1 — Additional file 1: Table S1. List of sorghum accessions from the USDA-NPGS Sudanese core collection. Table S2. Hierarchical organization of the genetic relatedness of 318 accessions from the USDA-NPGS Sudan germplasm collection based on the population structure analysis of 5000 unlinked SNPs. Table S3. Anthracnose resistance response and agronomic traits of USDA-NPGS Sudan sorghum core collection [file 12864_2020_6489_MOESM1_ESM.xlsx]

## Sheet: Table S1
	Table S1 List of sorghum accessions from the USDA-NPGS Sudanese core collection.
	PI	SRA	Name	Origin	Collection Site	Race	WorkGroup
	PI568308	SRR10140230	SU 2494	Sudan	unknown	Durra-bicolor	Durra-bicolor
	PI568325	SRR10140226	SU 2512	Sudan	unknown	Guinea-durra	Durra-roxburghii
	PI568492	SRR10140142	SU 2875	Sudan	unknown	Durra	Membranaceum
	PI568553	SRR10140131	SU 2946	Sudan	unknown	Guinea-durra	Durra-membranaceum
	PI568657	SRR10140115	SU 3103	Sudan	unknown	Durra	Nandyal
	PI570140	SRR10140062	IS 22918	Sudan	unknown	Durra	Caudatum-durra
	PI570267	SRR10140048	IS 23047	Sudan	unknown	Durra	Caudatum-durra
	PI570280	SRR10140047	IS 23060	Sudan	unknown	Durra	Membranaceum
	PI569947	SRR10140247	IS 22502	Sudan	unknown	Durra	Durra-dochna
	PI568324	SRR10140227	SU 2511	Sudan	unknown	Guinea-durra	Durra-roxburghii
	PI152728	SRR10140211	MANALEK	Sudan	Equatoria	Durra	Membranaceum
	PI568579	SRR10140126	SU 2980	Sudan	unknown	Durra-caudatum	Caudatum-durra
	PI568335	SRR10140273	SU 2522	Sudan	unknown	Guinea-caudatum	Nigricans-guineense
	PI568581	SRR10140125	SU 2982	Sudan	unknown	Guinea-durra	Durra-membranaceum
	PI568527	SRR10140302	SU 2917	Sudan	unknown	Guinea-durra	Durra-membranaceum
	PI571108	SRR10140284	EARLY FULGER	Sudan	Gezira Research Station	Bicolor	Dochna
	PI563146	SRR10140322	IS 8799	Sudan	unknown	Bicolor	Bicolor
	PI571109	SRR10140081	ORANGE	Sudan	Gezira Research Station	Bicolor ;Caudatum ;Caudatum	Dochna ;Caudatum-bicolor ;Caudatum-bicolor
	PI569132	SRR10140348	IS 19108	Sudan	Gezira Research Station	Caudatum	Caudatum-nigricans
	PI569120	SRR10140349	IS 19096	Sudan	Gezira Research Station	Caudatum	Zerazera
	PI569062	SRR10140101	IS 19038	Sudan	Gezira Research Station	Caudatum	Caudatum-durra
	PI569106	SRR10140351	IS 19082	Sudan	Gezira Research Station	Caudatum	Caudatum-kafir
	PI569380	SRR10140329	IS 19359	Sudan	Gezira Research Station	Caudatum	Zerazera
	PI568480	SRR10140144	SU 2856	Sudan	unknown	Caudatum	Caudatum-kafir
	PI569085	SRR10140099	IS 19061	Sudan	Gezira Research Station	Caudatum	Caudatum-durra
	PI569100	SRR10140097	IS 19076	Sudan	Gezira Research Station	Caudatum	Caudatum-kafir
	PI569342	SRR10140335	IS 19320	Sudan	Gezira Research Station	Caudatum	Caudatum-guineense
	PI569234	SRR10140343	IS 19211	Sudan	Gezira Research Station	Caudatum	Caudatum-kafir
	PI569346	SRR10140317	IS 19324	Sudan	Gezira Research Station	Caudatum	Caudatum-durra
	PI570944	SRR10140286	DWARF HEGARI	Sudan	unknown	Caudatum	Caudatum
	PI569357	SRR10140333	IS 19336	Sudan	Gezira Research Station	Caudatum	Caudatum-kafir
	PI568483	SRR10140143	SU 2861	Sudan	unknown	Caudatum-bicolor	Dochna-collier
	PI569251	SRR10140340	IS 19229	Sudan	Gezira Research Station	Caudatum-bicolor	Caudatum-bicolor
	PI569032	SRR10140105	IS 19008	Sudan	Gezira Research Station	Caudatum-bicolor	Caudatum-bicolor
	PI568436	SRR10140209	SU 2797	Sudan	unknown	Caudatum-bicolor	Caudatum-bicolor
	PI569069	SRR10140100	IS 19045	Sudan	Gezira Research Station	Durra	Nandyal
	PI569411	SRR10140316	MAKYIKA	Sudan	unknown	Durra	Cernuum
	PI571011	SRR10140087	SUFRA	Sudan	unknown	Durra	Durra
	PI571023	SRR10140085	KLTO	Sudan	unknown	Durra	Cernuum
	PI571278	SRR10140069	IS 9892	Sudan	Gezira Research Station	Durra	Durra
	PI563379	SRR10140180	IS 10282	Sudan	Market sample Khartoum.	Durra	Durra
	PI571045	SRR10140084	HEGARI	Sudan	Gezira Research Station	Durra	Durra
	PI569219	SRR10140324	IS 19196	Sudan	Gezira Research Station	Durra	Nandyal
	PI569207	SRR10140344	IS 19184	Sudan	Gezira Research Station	Durra	Durra
	PI217891	SRR10140052	GESHEISH	Sudan	unknown	Durra ;Guinea-durra	Durra-membranaceum ;Nandyal
	PI570415	SRR10140170	IS 27019	Sudan	unknown	Durra-bicolor	Durra-dochna
	PI562924	SRR10140169	WAD AKR 5	Sudan	unknown	Durra-bicolor	Subglabrescens
	PI571155	SRR10140077	KOBI	Sudan	Gezira Research Station	Durra-caudatum	Caudatum-durra
	PI570434	SRR10140204	IS 27038	Sudan	unknown	Durra-caudatum	Caudatum-durra
	PI569110	SRR10140354	IS 19086	Sudan	Gezira Research Station	Durra-caudatum	Caudatum-durra
	PI569244	SRR10140321	IS 19221	Sudan	Gezira Research Station	Durra-caudatum	Nigricans-durra
	PI569861	SRR10140313	IS 22415	Sudan	unknown	Durra-caudatum	Caudatum-durra
	PI571234	SRR10140279	COLLIER	Sudan	Gezira Research Station	Guinea	Bicolor-kafir
	PI563145	SRR10140271	IS 8796	Sudan	unknown	Guinea-caudatum	Caudatum-guineense
	PI569066	SRR10140326	IS 19042	Sudan	Gezira Research Station	Guinea-kafir	Caffrorum-roxburghii
	PI570921	SRR10140096	HEGIRI SEIFI	Sudan	unknown	Kafir	Caffrorum-feterita
	PI568457	SRR10140146	SU 2826	Sudan	unknown	Kafir-caudatum	Caffrorum-birdproof
	PI569129	SRR10140299	IS 19105	Sudan	Gezira Research Station	Kafir-caudatum	Caudatum-kafir
	PI569151	SRR10140347	IS 19127	Sudan	Gezira Research Station	Kafir-caudatum	Caudatum-kafir
	PI569094	SRR10140098	IS 19070	Sudan	Gezira Research Station	Kafir-caudatum	Caudatum-kafir
	PI569163	SRR10140345	IS 19139	Sudan	Gezira Research Station	Kafir-caudatum	Caudatum-kafir
	PI568432	SRR10140210	SU 2793	Sudan	unknown	Kafir-caudatum	Caudatum-kafir
	PI569160	SRR10140346	IS 19136	Sudan	Gezira Research Station	Kafir-caudatum	Caudatum-kafir
	PI569306	SRR10140318	IS 19284	Sudan	Gezira Research Station	Kafir-durra	Durra-kafir
	PI569150	SRR10140298	IS 19126	Sudan	Gezira Research Station	Kafir-durra	Durra-kafir
	PI568592	SRR10140122	SU 3001	Sudan	unknown	Caudatum	Durra-nigricans
	PI568667	SRR10140114	SU 3130	Sudan	unknown	Caudatum	Caudatum
	PI568669	SRR10140267	SU 3133	Sudan	unknown	Caudatum	Caudatum-nigricans
	PI570548	SRR10140194	A/127 IS 3486	Sudan	unknown	Caudatum	Caudatum
	PI568621	SRR10140120	SU 3049	Sudan	unknown	Caudatum	Durra-nigricans
	PI570259	SRR10140049	IS 23039	Sudan	unknown	Caudatum	Caudatum-bicolor
	PI568567	SRR10140128	SU 2964	Sudan	unknown	Caudatum	Caudatum-kafir
	PI570265	SRR10140310	IS 23045	Sudan	unknown	Caudatum	Caudatum-kaura
	PI568517	SRR10140138	SU 2906	Sudan	unknown	Caudatum	Durra-nigricans
	PI568670	SRR10140113	SU 3134	Sudan	unknown	Caudatum	Nigricans
	PI568534	SRR10140135	SU 2926	Sudan	unknown	Caudatum	Caudatum
	PI568605	SRR10140121	SU 3022	Sudan	unknown	Caudatum	Dobbs
	PI568674	SRR10140266	SU 3144	Sudan	unknown	Caudatum-bicolor	Nigricans-bicolor
	PI568557	SRR10140130	SU 2950	Sudan	unknown	Durra-caudatum	Caudatum-durra
	PI568535	SRR10140134	SU 2927	Sudan	unknown	Durra-caudatum	Nigricans-durra
	PI568650	SRR10140117	SU 3092	Sudan	unknown	Kafir	Caffrorum-durra
	PI568654	SRR10140116	SU 3098	Sudan	unknown	Kafir	Caffrorum
	PI568632	SRR10140119	SU 3068	Sudan	unknown	Kafir	Caffrorum-feterita
	PI568664	SRR10140268	SU 3127	Sudan	unknown	Kafir-caudatum	Caudatum-kafir
	PI568536	SRR10140133	SU 2928	Sudan	unknown	Kafir-caudatum	Caffrorum-birdproof
	PI570552	SRR10140193	A/141 IS 3600	Sudan	unknown	Caudatum	Caudatum
	PI571269	SRR10140071	IS 9881	Sudan	Gezira Research Station	Caudatum	Caudatum
	PI571355	SRR10140233	IS 10284	Sudan	unknown	Caudatum	Caudatum
	PI570838	SRR10140152	FETERITA SHANDI	Sudan	Tozi	Caudatum	Caudatum
	PI568351	SRR10140220	SU 2628	Sudan	unknown	Caudatum	Caudatum
	PI570943	SRR10140091	FETERITA FAYOUMI	Sudan	Tozi	Caudatum	Caudatum-durra
	PI570549	SRR10140165	A/128 IS 3487	Sudan	unknown	Caudatum	Caudatum-durra
	PI571215	SRR10140280	PEKD/MANAGIL	Sudan	Gezira Research Station	Caudatum	Caudatum
	PI571164	SRR10140281	IS 9752	Sudan	Gezira Research Station	Caudatum	Caudatum
	PI571169	SRR10140076	FETERITA FULLI DUEIN	Sudan	Gezira Research Station	Caudatum	Caudatum
	PI571218	SRR10140074	FETERITA FULLY MAATUK	Sudan	Gezira Research Station	Caudatum	Caudatum
	PI570833	SRR10140154	DS 2 FETERITA FAYOUMI	Sudan	Tozi	Caudatum	Caudatum
	PI570735	SRR10140162	KARINSKA	Sudan	Tozi	Caudatum	Caudatum
	PI570876	SRR10140149	CADAM EL HAMAN	Sudan	unknown	Caudatum	Caudatum
	PI570000	SRR10140241	IS 22557	Sudan	unknown	Caudatum	Caudatum
	PI563262	SRR10140311	IS 9286	Sudan	Wadenwait	Caudatum	Caudatum-kafir
	PI568352	SRR10140219	SU 2629	Sudan	unknown	Caudatum	Caudatum
	PI217765	SRR10140107	GESHEISH	Sudan	unknown	Caudatum ;Durra	Caudatum-guineense ;Cernuum
	PI152654	SRR10140222	FETERITA HARIG 2	Sudan	unknown	Durra	Durra
	PI217838	SRR10140246	FAYOUMI	Sudan	unknown	Durra ;Guinea-durra	Durra-membranaceum ;Nandyal
	PI568288	SRR10140090	SU 2471	Sudan	unknown	Caudatum	Caudatum-kafir
	PI569904	SRR10140251	WADYABIS	Sudan	unknown	Caudatum	Caudatum
	PI571341	SRR10140235	WAD AKR WHITE	Sudan	Gezira Research Station	Caudatum	Caudatum
	PI568418	SRR10140269	SU 2779	Sudan	unknown	Caudatum	Caudatum-kafir
	PI569860	SRR10140296	IS 22414	Sudan	unknown	Caudatum	Caudatum
	PI569922	SRR10140249	DABAR	Sudan	unknown	Caudatum	Caudatum
	PI570830	SRR10140155	AKLMOI WHITE	Sudan	unknown	Caudatum	Caudatum
	PI569917	SRR10140250	DABAR	Sudan	unknown	Caudatum	Caudatum-nigricans
	PI570787	SRR10140305	ABU KUDUR	Sudan	Tozi	Caudatum	Caudatum
	PI571112	SRR10140080	BAHANA I	Sudan	Gezira Research Station	Caudatum	Caudatum
	PI570740	SRR10140185	BASSA	Sudan	unknown	Caudatum	Caudatum
	PI569938	SRR10140248	IS 22493	Sudan	unknown	Caudatum	Caudatum
	PI568374	SRR10140216	SU 2692	Sudan	unknown	Caudatum	Dobbs
	PI570504	SRR10140195	A/41 IS 3454	Sudan	unknown	Caudatum
	PI570509	SRR10140167	A/52 IS 3459	Sudan	unknown	Caudatum	Nigricans-feterita
	PI570939	SRR10140093	WHITE AKAR AHMR	Sudan	unknown	Caudatum	Caudatum
	PI217781	SRR10140341	WAR YABIS	Sudan	unknown	Caudatum	Caudatum
	PI570784	SRR10140306	WAD YABIS	Sudan	Tozi	Caudatum	Caudatum
	PI570356	SRR10140355	IS 25030	Sudan	unknown	Caudatum	Zerazera
	PI568402	SRR10140213	SU 2759	Sudan	unknown	Caudatum
	PI570383	SRR10140172	NYETHIN	Sudan	Lafon	Caudatum	Caudatum-kafir
	PI570942	SRR10140092	AGEW	Sudan	unknown	Caudatum	Caudatum-nigricans
	PI570335	SRR10140356	IS 25009	Sudan	unknown	Caudatum	Zerazera
	PI569823	SRR10140259	WAD AKHER AHMER	Sudan	unknown	Caudatum	Caudatum
	PI571359	SRR10140232	GASSABI ISTRAHANA	Sudan	unknown	Caudatum	Zerazera
	PI569978	SRR10140244	IS 22535	Sudan	unknown	Caudatum	Caudatum
	PI570968	SRR10140089	WAD AKR	Sudan	unknown	Caudatum	Dobbs
	PI570776	SRR10140159	NYAN BAU	Sudan	Tozi	Caudatum	Zerazera
	PI569430	SRR10140315	YAR	Sudan	unknown	Caudatum	Zerazera
	PI570181	SRR10140058	IS 22961	Sudan	unknown	Caudatum	Caudatum
	PI570382	SRR10140173	NYETHIN	Sudan	Lafon	Caudatum	Nigricans
	PI571275	SRR10140070	IS 9888	Sudan	Gezira Research Station	Caudatum	Caudatum
	PI569897	SRR10140252	GADAN-EL-HAMAM	Sudan	unknown	Caudatum	Caudatum
	PI569894	SRR10140253	TEBSIK ABID	Sudan	unknown	Caudatum	Caudatum
	PI571333	SRR10140236	IS 9964	Sudan	Gezira Research Station	Caudatum	Caudatum-nigricans
	PI569921	SRR10140295	DABAR	Sudan	unknown	Caudatum	Caudatum
	PI570348	SRR10140207	IS 25022	Sudan	unknown	Caudatum
	PI569451	SRR10140263	MARESA	Sudan	unknown	Caudatum	Nigricans-feterita
	PI152612	SRR10140294	CAAL	Sudan	Equatoria	Caudatum	Caudatum-kafir
	PI569880	SRR10140254	TIBIS-STRAW	Sudan	unknown	Caudatum	Caudatum
	PI570394	SRR10140171	EKODO	Sudan	Okola	Caudatum	Durra-nigricans
	PI570200	SRR10140057	IS 22980	Sudan	unknown	Caudatum	Caudatum-nigricans
	PI568364	SRR10140218	SU 2662	Sudan	unknown	Caudatum	Caudatum
	PI570782	SRR10140157	KULMUTA	Sudan	Tozi	Caudatum	Caudatum
	PI571069	SRR10140083	BAGDER	Sudan	Gezira Research Station	Caudatum	Caudatum-nigricans
	PI570123	SRR10140064	IS 22901	Sudan	unknown	Caudatum	Caudatum
	PI569856	SRR10140297	WAD AKHER	Sudan	unknown	Caudatum	Caudatum
	PI568380	SRR10140215	SU 2712	Sudan	unknown	Caudatum	Caudatum-kafir
	PI563311	SRR10140202	SBI 122	Sudan	Gezira Research Station	Caudatum	Nigricans
	PI570453	SRR10140201	IS 2048	Sudan	unknown	Caudatum	Caudatum
	PI570815	SRR10140156	WAD AKR	Sudan	unknown	Caudatum ;Caudatum	Caudatum ;Caudatum
	PI217799	SRR10140330	HEGERI SEIFI	Sudan	unknown	Caudatum ;Caudatum	Zerazera ;Zerazera
	PI217855	SRR10140063	AGIRA	Sudan	unknown	Caudatum ;Caudatum	Nigricans-feterita ;Caudatum-durra
	PI217837	SRR10140257	Lwalli White	Sudan	unknown	Caudatum ;Caudatum	Caudatum ;Caudatum-nigricans
	PI217768	SRR10140352	SUKI	Sudan	unknown	Caudatum ;Durra	Dobbs ;Durra
	PI217708	SRR10140118	SINIDYIL	Sudan	unknown	Durra ;Guinea-caudatum	Nigricans-guineense ;Cernuum
	PI569014	SRR10140109	NUBANAZAD	Sudan	unknown	Guinea	Guineense
	PI291027	SRR10140359	Farhoda	Sudan	unknown	Guinea ;Caudatum (SORGHUM.ISABELA.1994)	Guineense ;Caudatum
	PI570513	SRR10140166	A/58 IS 2362	Sudan	unknown	Guinea-caudatum	Sumac
	PI570305	SRR10140361	IS 24979	Sudan	unknown	Guinea-caudatum	Nigricans-guineense
	PI570321	SRR10140358	IS 24995	Sudan	unknown	Guinea-caudatum	Nigricans-guineense
	PI570300	SRR10140309	IS 23387	Sudan	unknown	Guinea-kafir	Roxburghii-shallu
	PI570330	SRR10140357	IS 25004	Sudan	unknown	Kafir-caudatum	Caffrorum-darso
	PI570318	SRR10140360	IS 24992	Sudan	unknown	Kafir-caudatum	Caffrorum-birdproof
	PI061455	SRR10140353	HEGARI	Sudan		Caudatum; Kafir	Caffrorum-durra
	PI152736	SRR10140140	MONSHAL	Kenya		Caudatum; Guinea-durra	Caudatum-kafir
	PI568338	SRR10140221	SU 2533	Sudan		Bicolor	Dochna
	PI568447	SRR10140147	SU 2810	Sudan		Bicolor	Bicolor-kafir
	PI568373	SRR10140217	SU 2690	Sudan		Bicolor	Bicolor-kafir
	PI569012	SRR10140110	IS 14567	Sudan		Bicolor	Dochna
	PI570695	SRR10140189	WAD YABIS	Sudan		Bicolor	Dochna
	PI568476	SRR10140303	SU 2850	Sudan		Bicolor	Nervosum-broomcorn
	PI569010	SRR10140111	IS 14465	Sudan		Bicolor	Dochna
	PI570498	SRR10140196	A/18 IS 3445	Sudan		Bicolor	Sudanense
	PI568446	SRR10140208	SU 2807	Sudan		Bicolor	Dochna
	PI570253	SRR10140051	IS 23033	Sudan		Bicolor	Bicolor
	PI570372	SRR10140175	IS 25046	Sudan		Bicolor	Dochna
	PI570281	SRR10140046	IS 23061	Sudan		Bicolor	Bicolor
	PI569022	SRR10140108	IS 18998	Sudan	Gezira Research Station	Caudatum	Caudatum-kafir
	PI569957	SRR10140245	IS 22513	Sudan		Caudatum	Caudatum-bicolor
	PI568312	SRR10140274	SU 2499	Sudan		Caudatum
	PI570221	SRR10140053	IS 23001	Sudan		Caudatum	Caudatum-kafir
	PI570293	SRR10140362	IS 23073	Sudan		Caudatum	Caudatum-guineense
	PI570888	SRR10140148	ABUGHEBUSH	Sudan		Caudatum	Caudatum
	PI570463	SRR10140200	IS 2072	Sudan		Caudatum	Caudatum-nigricans
	PI570896	SRR10140292	CALL	Sudan	Tozi	Caudatum	Caudatum
	PI569816	SRR10140260	FETERITA ARYANA	Sudan		Caudatum	Caudatum
	PI570211	SRR10140056	IS 22991	Sudan		Caudatum	Caudatum
	PI571007	SRR10140088	IS 2551	Sudan		Caudatum	Caudatum
	PI570258	SRR10140050	IS 23038	Sudan		Caudatum	Caudatum-kafir
	PI570705	SRR10140307	KEMURIT WHITE	Sudan	Tozi	Caudatum	Caudatum
	PI571116	SRR10140283	CULUM HOOMA	Sudan	Gezira Research Station	Caudatum	Caudatum
	PI571212	SRR10140075	NAGAD BROWN	Sudan	Gezira Research Station	Caudatum	Caudatum
	PI570712	SRR10140163	EL SAFRA	Sudan		Caudatum	Caudatum-guineense
	PI570708	SRR10140187	NEMAISI RED 186 E	Sudan		Caudatum	Nigricans
	PI563323	SRR10140276	WAD AKR	Sudan	Gezira Research Station	Caudatum	Caudatum
	PI570500	SRR10140168	A/28 IS 3449	Sudan		Caudatum	Caudatum-kafir
	PI569082	SRR10140325	IS 19058	Sudan	Gezira Research Station	Caudatum	Caudatum-kafir
	PI570926	SRR10140289	BANGITABA	Sudan	Tozi	Caudatum	Dochna-nigricans
	PI568382	SRR10140214	SU 2717	Sudan		Caudatum	Caudatum-kafir
	PI568331	SRR10140223	SU 2518	Sudan		Caudatum	Durra-nigricans
	PI569343	SRR10140334	IS 19321	Sudan	Gezira Research Station	Caudatum	Caudatum-guineense
	PI570974	SRR10140304	SBI 37 A	Sudan		Caudatum	Caudatum
	PI569253	SRR10140339	IS 19231	Sudan	Gezira Research Station	Caudatum	Caudatum-kafir
	PI562943	SRR10140282	AKR	Sudan		Caudatum	Caudatum-kafir
	PI570213	SRR10140055	IS 22993	Sudan		Caudatum	Caudatum-durra
	PI570928	SRR10140095	BIRGHALLI AHMAR	Sudan	Tozi	Caudatum	Caudatum-durra
	PI568371	SRR10140272	SU 2684	Sudan		Caudatum	Caudatum-durra
	PI570824	SRR10140179	CHALLA SULA	Sudan		Caudatum	Caudatum-nigricans
	PI571291	SRR10140068	IS 9910	Sudan	Gezira Research Station	Caudatum	Nigricans-feterita
	PI569274	SRR10140337	IS 19252	Sudan	Gezira Research Station	Caudatum	Caudatum-kafir
	PI571090	SRR10140082	TA RANO	Sudan	Gezira Research Station	Caudatum	Zerazera
	PI563299	SRR10140300	MALUK	Sudan	Gezira Research Station	Caudatum	Caudatum
	PI570802	SRR10140183	Fanda	Sudan	Tozi	Caudatum	Caudatum-guineense
	PI569438	SRR10140314	NAVANKAN	Sudan		Caudatum	Caudatum-guineense
	PI568398	SRR10140270	SU 2755	Sudan		Caudatum
	PI570769	SRR10140184	CULUM BROWN	Sudan	Tozi	Caudatum	Caudatum
	PI570285	SRR10140363	IS 23065	Sudan		Caudatum	Caudatum-kafir
	PI571259	SRR10140073	IS 9867	Sudan	Gezira Research Station	Caudatum	Caudatum-nigricans
	PI570174	SRR10140059	IS 22953	Sudan		Caudatum	Caudatum
	PI570825	SRR10140178	SBI 22	Sudan		Caudatum	Caudatum
	PI569295	SRR10140336	IS 19273	Sudan	Gezira Research Station	Caudatum	Caudatum
	PI570427	SRR10140205	IS 27031	Sudan		Caudatum	Durra-nigricans
	PI569277	SRR10140320	IS 19255	Sudan	Gezira Research Station	Caudatum	Caudatum-kafir
	PI569879	SRR10140255	TIBIS-WHITE	Sudan		Caudatum	Caudatum-nigricans
	PI570477	SRR10140198	IS 2095	Sudan		Caudatum	Mixed
	PI571267	SRR10140072	IS 9879	Sudan	Gezira Research Station	Caudatum	Caudatum
	PI568328	SRR10140224	SU 2515	Sudan		Caudatum	Caudatum
	PI569272	SRR10140338	IS 19250	Sudan	Gezira Research Station	Caudatum	Caudatum
	PI570469	SRR10140199	IS 2083	Sudan		Caudatum	Caudatum
	PI568422	SRR10140212	SU 2783	Sudan		Caudatum	Mixed
	PI569291	SRR10140319	IS 19269	Sudan	Gezira Research Station	Caudatum	Caudatum-kafir
	PI571325	SRR10140065	IS 9951	Sudan	Gezira Research Station	Caudatum	Caudatum
	PI570855	SRR10140151	CULUM	Sudan	Tozi	Caudatum	Caudatum-durra
	PI571293	SRR10140066	IS 9912	Sudan	Gezira Research Station	Caudatum	Caudatum-nigricans
	PI570688	SRR10140190	CULUM ABIAD	Sudan	Tozi	Caudatum	Caudatum
	PI570702	SRR10140188	ROBAIH	Sudan	Tozi	Caudatum	Zerazera
	PI568990	SRR10140112	NYOR DOK	Sudan		Caudatum	Zerazera
	PI569220	SRR10140323	IS 19197	Sudan	Gezira Research Station	Caudatum	Caudatum-kafir
	PI563319	SRR10140191	IS 9915	Sudan	Gezira Research Station	Caudatum	Caudatum
	PI570878	SRR10140177	FETERITA FULLI 3	Sudan		Caudatum
	PI569370	SRR10140332	IS 19349	Sudan	Gezira Research Station	Caudatum	Caudatum-guineense
	PI569377	SRR10140331	IS 19356	Sudan	Gezira Research Station	Caudatum	Caudatum-kafir
	PI570059	SRR10140240	IS 22837	Sudan		Caudatum	Caudatum-nigricans
	PI569416	SRR10140328	DALA	Sudan		Caudatum	Caudatum-guineense
	PI563308	SRR10140277	NAGA CRIMISI	Sudan	Gezira Research Station	Caudatum	Caudatum
	PI570818	SRR10140182	FETERITA NIDIARA	Sudan		Caudatum	Caudatum
	PI152703	SRR10140278	Kodilik	Sudan		Caudatum	Caudatum
	PI569876	SRR10140256	IS 22430	Sudan		Caudatum	Caudatum
	PI569439	SRR10140327	MABIOR (YELLOW)	Sudan		Caudatum	Zerazera
	PI570773	SRR10140160	IS 2558	Sudan		Caudatum	Caudatum
	PI570837	SRR10140153	FETERITA MANAGIL	Sudan	Tozi	Caudatum	Caudatum
	PI562941	SRR10140158	ABU DEGAIS WHITE	Sudan		Caudatum	Sumac
	PI570485	SRR10140197	MN 817	Sudan		Caudatum	Caudatum-durra
	PI152615	SRR10140079	CULUM BRICK	Sudan		Caudatum ;Caudatum	Caudatum-guineense ;Caudatum-guineense
	PI568468	SRR10140145	SU 2839	Sudan		Caudatum-bicolor	Caudatum-bicolor
	PI568571	SRR10140127	SU 2968	Sudan		Caudatum-bicolor	Caudatum-bicolor
	PI569053	SRR10140102	IS 19029	Sudan	Gezira Research Station	Caudatum-bicolor	Margaritiferum
	PI568326	SRR10140225	SU 2513	Sudan		Caudatum-bicolor	Nigricans-bicolor
	PI568292	SRR10140078	SU 2476	Sudan		Durra	Durra
	PI568299	SRR10140067	SU 2483	Sudan		Durra	Dochna-durra
	PI568509	SRR10140141	SU 2895	Sudan		Durra	Nandyal
	PI152739	SRR10140129	MUGUD YELLOW	Sudan		Durra	Durra
	PI570586	SRR10140308	A/289 IS 3567	Sudan		Durra	Durra
	PI568267	SRR10140275	SU 2349	Sudan		Durra	Durra
	PI570218	SRR10140054	IS 22998	Sudan		Durra	Caudatum-durra
	PI570856	SRR10140150	HAMAISI	Sudan	Tozi	Durra	Mixed
	PI569995	SRR10140242	IS 22552	Sudan		Durra	Durra
	PI570443	SRR10140203	IS 2021B	Sudan		Durra-bicolor	Durra-bicolor
	PI570410	SRR10140206	IS 27014	Sudan		Durra-bicolor	Durra-dochna
	PI570160	SRR10140061	IS 22939	Sudan		Durra-caudatum	Caudatum-durra
	PI569038	SRR10140104	IS 19014	Sudan	Gezira Research Station	Durra-caudatum	Durra-feterita/Kaura
	PI570162	SRR10140060	IS 22941	Sudan		Durra-caudatum	Caudatum-durra
	PI568545	SRR10140132	SU 2937	Sudan		Durra-caudatum	Nigricans-durra
	PI569039	SRR10140103	IS 19015	Sudan	Gezira Research Station	Durra-caudatum	Durra-feterita/Kaura
	PI569037	SRR10140301	IS 19013	Sudan	Gezira Research Station	Durra-caudatum	Durra-feterita/Kaura
	PI570923	SRR10140290	IS 2034	Sudan		Durra-caudatum	Caudatum-durra
	PI569026	SRR10140106	IS 19002	Sudan	Gezira Research Station	Durra-caudatum	Caudatum-durra
	PI570590	SRR10140164	A/292 IS 6952	Sudan		Guinea	Guineense
	PI571027	SRR10140285	IS 8702	Sudan		Guinea	Conspicuum
	PI569463	SRR10140262	AKARAM	Sudan		Guinea	Conspicuum
	PI571349	SRR10140234	ABU 70	Sudan	Gezira Research Station	Guinea	Conspicuum
	PI570748	SRR10140161	MUGBASH WHITE	Sudan	Tozi	Guinea	Guineense
	PI570685	SRR10140192	MALWAL RED	Sudan		Guinea	Conspicuum
	PI570711	SRR10140186	BARI	Sudan	Tozi	Guinea-caudatum	Nigricans-guineense
	PI570373	SRR10140174	ODAKA	Sudan	Hilieu	Guinea-caudatum	Caudatum-guineense
	PI570929	SRR10140288	FETERITA ABIAD	Sudan		Guinea-caudatum	Caudatum-guineense
	PI570072	SRR10140239	IS 22850	Sudan		Guinea-caudatum	Caudatum-guineense
	PI570104	SRR10140237	IS 22882	Sudan		Guinea-caudatum	Caudatum-guineense
	PI569993	SRR10140243	IS 22550	Sudan		Guinea-caudatum	Caudatum-nigricans
	PI570096	SRR10140238	IS 22874	Sudan		Guinea-caudatum	Nigricans-guineense
	PI569450	SRR10140264	DODOKA	Sudan		Guinea-caudatum	Caudatum-guineense
	PI568528	SRR10140136	SU 2918	Sudan		Guinea-durra	Durra-membranaceum
	PI568523	SRR10140137	SU 2912	Sudan		Guinea-durra	Durra-membranaceum
	PI568582	SRR10140124	SU 2983	Sudan		Guinea-durra	Durra-membranaceum
	PI568585	SRR10140123	SU 2986	Sudan		Guinea-kafir	Caffrorum-roxburghii
	PI568310	SRR10140229	SU 2497	Sudan		Guinea-kafir	Roxburghii-shallu
	PI569043	SRR10140265	IS 19019	Sudan	Gezira Research Station	Kafir	Caffrorum
	PI571020	SRR10140086	FETERITA ABU DIREIERA	Sudan		Kafir-bicolor	Caffrorum-bicolor
	PI569248	SRR10140342	IS 19226	Sudan	Gezira Research Station	Kafir-bicolor	Caffrorum-bicolor
	PI570823	SRR10140181	BAHANA	Sudan		Kafir-caudatum	Caffrorum-darso
	PI568319	SRR10140228	SU 2506	Sudan		Kafir-caudatum	Caudatum-kafir
	PI570933	SRR10140094	SHEL SHELBY WHITE	Sudan		Kafir-caudatum	Caffrorum-feterita
	PI570937	SRR10140287	AT 12	Sudan		Kafir-caudatum	Caffrorum-darso
	PI562942	SRR10140293	SBI 15	Sudan		Kafir-caudatum	Caffrorum-darso
	PI570157	SRR10140312	IS 22936	Sudan		Kafir-caudatum	Caudatum-kafir
	PI569113	SRR10140350	IS 19089	Sudan	Gezira Research Station	Kafir-caudatum	Caudatum-kafir
	PI568514	SRR10140139	SU 2902	Sudan		Kafir-durra	Durra-kafir
	PI569803	SRR10140261	IS 22357	Sudan		Shattercane	Grass grain
	PI569848	SRR10140258	IS 22402	Sudan		Shattercane	Mixed
	PI570917	SRR10140291	IS 14461	Sudan		Shattercane	Grass grain
	PI570919	SRR10140176	IS 14473	Sudan		Shattercane	Grass grain
	PI571360	SRR10140231	GULUM ABIAD	Sudan		Unknown	S. verticilliflorum

## Sheet: Table S2
	Table S2 Hierarchical organization of the genetic relatedness of 318 accessions from the USDA-NPGS Sudan germplasm collection based on the population structure analysis of 5,000 unlinked SNPs
	Population Classificaiton	PI	Pop1	Pop2	Pop3	Pop4	Pop5
	Pop1	PI568308	1	0	0	0	0
	Pop1	PI568325	1	0	0	0	0
	Pop1	PI568492	1	0	0	0	0
	Pop1	PI568553	1	0	0	0	0
	Pop1	PI568657	1	0	0	0	0
	Pop1	PI570140	1	0	0	0	0
	Pop1	PI570267	1	0	0	0	0
	Pop1	PI570280	1	0	0	0	0
	Pop1	PI569947	0.9873	0.001	0.002	0.0087	0.001
	Pop1	PI568324	0.982	0.0093	0.0027	0.005	0.001
	Pop1	PI152728	0.9797	0.001	0.001	0	0.0183
	Pop1	PI568579	0.945	0.001	0.0027	0.001	0.0503
	Pop1	PI568335	0.8656	0.0924	0.0333	0.0067	0.002
	Pop1	PI568581	0.749	0.0057	0.1683	0.001	0.076
	Pop1	PI568527	0.7482	0.0303	0.2174	0.001	0.003
	Pop2	PI569069	0.001	0.999	0	0	0
	Pop2	PI571109	0	0.999	0	0.001	0
	Pop2	PI571155	0.0007	0.9983	0	0.001	0
	Pop2	PI568457	0	0.997	0.002	0	0.001
	Pop2	PI568483	0	0.997	0.001	0.001	0.001
	Pop2	PI571108	0.001	0.9967	0.001	0.0013	0
	Pop2	PI569132	0.005	0.994	0	0.001	0
	Pop2	PI569129	0.0073	0.9907	0	0.001	0.001
	Pop2	PI570434	0.0133	0.9857	0.001	0	0
	Pop2	PI569110	0.0233	0.9747	0.001	0.001	0
	Pop2	PI569066	0.038	0.959	0.002	0	0.001
	Pop2	PI569244	0.0633	0.9203	0.0113	0.003	0.002
	Pop2	PI569120	0.0756	0.9164	0.001	0.006	0.001
	Pop2	PI569306	0.02	0.9116	0.0017	0.0667	0
	Pop2	PI569411	0.09	0.908	0.001	0.001	0
	Pop2	PI569151	0.0537	0.9003	0.001	0.044	0.001
	Pop2	PI570921	0.0567	0.8983	0.0067	0.0043	0.034
	Pop2	PI569062	0.101	0.8974	0	0.001	0.0007
	Pop2	PI569106	0.09	0.895	0.006	0.008	0.001
	Pop2	PI570415	0.0007	0.8874	0.001	0.1099	0.001
	Pop2	PI569150	0.05	0.8771	0.001	0.0709	0.001
	Pop2	PI563146	0.1004	0.8756	0.0223	0	0.0017
	Pop2	PI569861	0.1192	0.8552	0.001	0.0236	0.001
	Pop2	PI569380	0.0417	0.8523	0.0457	0.0097	0.0507
	Pop2	PI569094	0.0541	0.8509	0.0804	0.0087	0.006
	Pop2	PI568480	0.0303	0.8493	0.0027	0.0037	0.114
	Pop2	PI571011	0.1481	0.8445	0	0.0073	0
	Pop2	PI569085	0.1163	0.842	0.001	0.0397	0.001
	Pop2	PI571023	0.1677	0.8313	0.001	0	0
	Pop2	PI217891	0.1679	0.8304	0.001	0.0007	0
	Pop2	PI562924	0.1773	0.8217	0.001	0	0
	Pop2	PI569163	0.1357	0.8167	0.0043	0.0423	0.001
	Pop2	PI571278	0.1532	0.8125	0.001	0.0326	0.0007
	Pop2	PI563379	0.1629	0.8105	0.001	0.025	0.0007
	Pop2	PI571045	0.1561	0.8023	0.001	0.0403	0.0003
	Pop2	PI569100	0.0007	0.7965	0.001	0.001	0.2009
	Pop2	PI571234	0.0057	0.7825	0.1899	0.001	0.021
	Pop2	PI568432	0.001	0.7814	0.1216	0.001	0.095
	Pop2	PI569219	0.0864	0.7665	0.002	0.001	0.1441
	Pop2	PI569251	0.1492	0.7592	0.0673	0.0203	0.004
	Pop2	PI569342	0.0683	0.748	0.0507	0.055	0.078
	Pop2	PI569234	0.1047	0.7422	0.027	0.001	0.1251
	Pop2	PI569160	0.1787	0.738	0.001	0.0813	0.001
	Pop2	PI569346	0	0.7281	0.001	0.2433	0.0277
	Pop2	PI569207	0.1437	0.7169	0.035	0.026	0.0784
	Pop2	PI569032	0.01	0.7158	0.104	0.038	0.1323
	Pop2	PI568436	0.001	0.712	0.254	0.032	0.001
	Pop2	PI570944	0	0.7041	0.001	0.2939	0.001
	Pop2	PI569357	0.0007	0.696	0.0157	0.0063	0.2813
	Pop2	PI563145	0.2041	0.6958	0.0981	0.001	0.001
	Pop3	PI568650	0	0	0.998	0.001	0.001
	Pop3	PI568592	0	0	0.9973	0.001	0.0017
	Pop3	PI568667	0	0	0.997	0.001	0.002
	Pop3	PI568669	0	0	0.9967	0.001	0.0023
	Pop3	PI570548	0.0007	0.001	0.9953	0.002	0.001
	Pop3	PI568621	0.001	0.001	0.994	0.0017	0.0023
	Pop3	PI568557	0.009	0	0.9887	0	0.0023
	Pop3	PI568535	0.002	0.0017	0.9557	0.0387	0.002
	Pop3	PI568664	0	0.0003	0.9453	0.002	0.0523
	Pop3	PI568674	0.001	0.001	0.9277	0.001	0.0693
	Pop3	PI570259	0.0043	0.0023	0.889	0.001	0.1033
	Pop3	PI568654	0	0.001	0.853	0.001	0.145
	Pop3	PI568632	0.001	0.001	0.8501	0.001	0.1469
	Pop3	PI568536	0.046	0.074	0.8149	0.001	0.064
	Pop3	PI568567	0.0833	0.1053	0.7923	0.018	0.001
	Pop3	PI570265	0.0677	0.108	0.7819	0.0167	0.0257
	Pop3	PI568517	0.055	0.1234	0.7686	0.004	0.049
	Pop3	PI568670	0.001	0	0.7605	0.001	0.2375
	Pop3	PI568534	0.0687	0.1507	0.736	0.0437	0.001
	Pop3	PI568605	0.001	0.001	0.7036	0.0027	0.2917
	Pop4	PI217765	0	0	0	1	0
	Pop4	PI570552	0	0	0	1	0
	Pop4	PI571269	0	0	0	1	0
	Pop4	PI571355	0	0	0	1	0
	Pop4	PI217838	0.001	0	0	0.999	0
	Pop4	PI570838	0.001	0	0	0.999	0
	Pop4	PI568351	0.0003	0.001	0	0.9987	0
	Pop4	PI570943	0.001	0	0.003	0.995	0.001
	Pop4	PI570549	0.004	0.002	0.004	0.989	0.001
	Pop4	PI571215	0.001	0.002	0.001	0.953	0.043
	Pop4	PI571164	0.002	0.0213	0.0207	0.906	0.05
	Pop4	PI571169	0.002	0.001	0.0757	0.87	0.0514
	Pop4	PI571218	0	0	0	0.865	0.135
	Pop4	PI570833	0.002	0.0093	0.064	0.822	0.1027
	Pop4	PI570735	0.0163	0.002	0.0816	0.8191	0.0809
	Pop4	PI152654	0.0093	0.0083	0.1343	0.8127	0.0353
	Pop4	PI570876	0.0037	0.003	0.005	0.7282	0.2601
	Pop4	PI570000	0.0183	0.0087	0.082	0.7102	0.1807
	Pop4	PI563262	0.001	0.2879	0.0013	0.7088	0.001
	Pop4	PI568352	0.002	0.001	0.091	0.6953	0.2107
	Pop5	PI568288	0	0	0	0	1
	Pop5	PI569904	0	0	0	0	1
	Pop5	PI571341	0	0	0	0	1
	Pop5	PI061455	0	0	0	0.001	0.999
	Pop5	PI568418	0	0	0	0.001	0.999
	Pop5	PI569860	0	0	0	0.001	0.999
	Pop5	PI569922	0	0	0	0.001	0.999
	Pop5	PI570815	0	0	0	0.001	0.999
	Pop5	PI570830	0.001	0	0	0	0.999
	Pop5	PI569917	0.0007	0	0	0.001	0.9983
	Pop5	PI570787	0	0	0	0.0113	0.9887
	Pop5	PI571112	0	0	0.001	0.0227	0.9763
	Pop5	PI570740	0	0	0.0027	0.0317	0.9656
	Pop5	PI569938	0	0	0	0.047	0.953
	Pop5	PI568374	0.001	0.001	0.0047	0.045	0.9483
	Pop5	PI217768	0	0.001	0.002	0.0523	0.9447
	Pop5	PI570504	0.001	0	0.071	0.0007	0.9273
	Pop5	PI570509	0	0	0.0003	0.0761	0.9236
	Pop5	PI291027	0.001	0.0003	0.001	0.0854	0.9123
	Pop5	PI570939	0.001	0.001	0.001	0.0851	0.9119
	Pop5	PI217781	0.001	0	0.0197	0.068	0.9113
	Pop5	PI570784	0.001	0	0	0.104	0.895
	Pop5	PI570356	0.001	0.001	0.1039	0.001	0.8931
	Pop5	PI568402	0.001	0	0.1104	0	0.8886
	Pop5	PI570330	0.002	0.003	0.1076	0	0.8874
	Pop5	PI217708	0.001	0.003	0.1083	0.001	0.8867
	Pop5	PI570383	0.001	0.001	0.1107	0.001	0.8863
	Pop5	PI570942	0.002	0.001	0.1119	0	0.8851
	Pop5	PI570335	0	0.001	0.1147	0.001	0.8833
	Pop5	PI569823	0.001	0	0.0003	0.1161	0.8826
	Pop5	PI571359	0.001	0.001	0.116	0	0.882
	Pop5	PI569978	0.013	0.001	0.001	0.1036	0.8814
	Pop5	PI217799	0.013	0.0974	0.0093	0.0013	0.879
	Pop5	PI152736	0.001	0.0007	0.1286	0	0.8698
	Pop5	PI570968	0.0007	0	0.002	0.13	0.8673
	Pop5	PI570776	0.001	0.001	0.1309	0.001	0.8661
	Pop5	PI217855	0.001	0.007	0.128	0.001	0.863
	Pop5	PI569430	0.001	0.005	0.1365	0.001	0.8565
	Pop5	PI570181	0.001	0.001	0.141	0.001	0.856
	Pop5	PI570382	0	0.001	0.1474	0	0.8516
	Pop5	PI571275	0.0127	0.11	0.0147	0.0237	0.839
	Pop5	PI569897	0	0	0.001	0.1601	0.8389
	Pop5	PI569894	0.001	0.002	0.1526	0.0063	0.8381
	Pop5	PI571333	0.001	0.0043	0.1326	0.0277	0.8344
	Pop5	PI569014	0.02	0.002	0.1407	0.0103	0.827
	Pop5	PI569921	0	0.001	0.001	0.172	0.826
	Pop5	PI570513	0.001	0.001	0.1696	0.003	0.8254
	Pop5	PI570348	0.003	0.001	0.1724	0.001	0.8225
	Pop5	PI569451	0.001	0.0103	0.1787	0.001	0.809
	Pop5	PI570305	0.003	0.0027	0.1889	0.001	0.8044
	Pop5	PI152612	0	0	0.001	0.1967	0.8023
	Pop5	PI569880	0.0033	0.0027	0.1873	0.0077	0.7991
	Pop5	PI570394	0.0057	0.003	0.1919	0.001	0.7984
	Pop5	PI570200	0.001	0.001	0.2074	0.001	0.7896
	Pop5	PI570318	0	0.002	0.2171	0.001	0.7799
	Pop5	PI568364	0.0383	0.0167	0.1756	0.0017	0.7677
	Pop5	PI570300	0.0087	0.035	0.1927	0.0027	0.761
	Pop5	PI570782	0.0017	0.0574	0.143	0.0463	0.7516
	Pop5	PI571069	0.005	0.0377	0.2109	0.003	0.7434
	Pop5	PI570123	0.0603	0.0027	0.1942	0.003	0.7398
	Pop5	PI569856	0.0033	0.001	0	0.2565	0.7392
	Pop5	PI217837	0.001	0.001	0.2497	0.0107	0.7377
	Pop5	PI568380	0.0167	0.0033	0.048	0.1959	0.7361
	Pop5	PI570321	0.018	0.0217	0.234	0.002	0.7243
	Pop5	PI563311	0.001	0.001	0.2899	0.001	0.7071
	Pop5	PI570453	0.0603	0.0147	0.2052	0.0203	0.6995
	ADX	PI571360	0.096	0.3489	0.2486	0.001	0.3056
	ADX	PI570160	0.0507	0.0013	0.5865	0.0864	0.2751
	ADX	PI569022	0.052	0.5525	0.002	0.1616	0.2319
	ADX	PI569803	0.1557	0.4463	0.1597	0.2337	0.0047
	ADX	PI568468	0.0077	0.2412	0.0326	0.6935	0.025
	ADX	PI569957	0.1793	0.2447	0.1203	0.1297	0.326
	ADX	PI568312	0.3558	0.1174	0.1114	0.0013	0.4141
	ADX	PI568528	0.5284	0.0083	0.461	0.001	0.0013
	ADX	PI570590	0.0247	0.1207	0.6123	0.0513	0.191
	ADX	PI570711	0.011	0.2536	0.5038	0.002	0.2296
	ADX	PI570221	0.0891	0.0217	0.4333	0.1001	0.3559
	ADX	PI569043	0.1376	0.6824	0.1779	0.001	0.001
	ADX	PI570293	0.001	0.0007	0.5157	0.001	0.4817
	ADX	PI568523	0.579	0.0717	0.0973	0.178	0.074
	ADX	PI570823	0	0.6885	0	0.3105	0.001
	ADX	PI570888	0.0273	0.0873	0.1957	0.1147	0.575
	ADX	PI570463	0.1817	0.071	0.3047	0.0483	0.3943
	ADX	PI568585	0.2357	0.043	0.4747	0.1007	0.146
	ADX	PI570896	0.3077	0.001	0.001	0.0436	0.6467
	ADX	PI568292	0.2751	0.2678	0.2784	0.1751	0.0037
	ADX	PI568319	0.0597	0.4513	0.0953	0.004	0.3897
	ADX	PI569816	0.034	0.0267	0.1213	0.6357	0.1823
	ADX	PI568571	0.093	0.1727	0.3708	0.3358	0.0277
	ADX	PI568299	0.3964	0.001	0.5996	0.001	0.002
	ADX	PI570211	0.0903	0.1213	0.5497	0.0997	0.139
	ADX	PI570933	0.0613	0.445	0.0027	0.0603	0.4307
	ADX	PI571007	0.0576	0.0403	0.5991	0.1059	0.1971
	ADX	PI569053	0.0027	0.4067	0.0143	0.001	0.5753
	ADX	PI570258	0.0267	0.0243	0.6197	0.0193	0.3099
	ADX	PI570705	0.001	0.3761	0.5163	0.001	0.1056
	ADX	PI571116	0.0073	0.0633	0.0703	0.5395	0.3196
	ADX	PI571212	0.0023	0.0673	0.2107	0.5497	0.17
	ADX	PI570712	0.0303	0.06	0.3204	0.2217	0.3675
	ADX	PI570708	0.0326	0.1046	0.5993	0.0306	0.2328
	ADX	PI563323	0.0053	0.0043	0.13	0.2581	0.6022
	ADX	PI570500	0.0017	0.2508	0.025	0.1312	0.5913
	ADX	PI569082	0	0.4081	0.001	0.0087	0.5822
	ADX	PI570926	0.0107	0.255	0.1193	0.048	0.567
	ADX	PI570373	0.005	0.3492	0.5785	0.001	0.0663
	ADX	PI568382	0.002	0.0633	0.2372	0.2918	0.4057
	ADX	PI568331	0.019	0.1271	0.427	0.059	0.3679
	ADX	PI569343	0.0759	0.6006	0.1809	0.002	0.1406
	ADX	PI570974	0.038	0.1661	0.0487	0.0851	0.6621
	ADX	PI570929	0.043	0.0267	0.219	0.0307	0.6807
	ADX	PI569253	0.002	0.2822	0.0137	0.1513	0.5508
	ADX	PI562943	0.0057	0.1413	0.1956	0.0536	0.6038
	ADX	PI570213	0.017	0.0633	0.6409	0.1199	0.1589
	ADX	PI570072	0.0843	0.191	0.4907	0.0457	0.1883
	ADX	PI568509	0.153	0.263	0.539	0.043	0.002
	ADX	PI152739	0.055	0.002	0.6949	0.07	0.1781
	ADX	PI570928	0.0553	0.066	0.1496	0.4352	0.2939
	ADX	PI568371	0.089	0.1813	0.139	0.3599	0.2309
	ADX	PI568338	0.0976	0.4335	0.109	0.2063	0.1536
	ADX	PI570824	0.009	0.0063	0.5757	0.0853	0.3237
	ADX	PI571020	0.08	0.639	0.0823	0.011	0.1877
	ADX	PI569248	0.003	0.3967	0.002	0.1516	0.4467
	ADX	PI571291	0.031	0.0604	0.2424	0.029	0.6372
	ADX	PI570586	0.3169	0.5768	0.0623	0.0427	0.0013
	ADX	PI569274	0.1603	0.46	0.0017	0.0843	0.2937
	ADX	PI569848	0.0761	0.2462	0.1815	0.1821	0.3142
	ADX	PI571090	0.002	0.0107	0.071	0.4877	0.4287
	ADX	PI570937	0.012	0.2805	0.1124	0.019	0.5761
	ADX	PI563299	0.016	0.002	0.1903	0.383	0.4087
	ADX	PI568514	0.1857	0.2981	0.4868	0.0283	0.001
	ADX	PI570802	0.001	0.001	0.3197	0.001	0.6773
	ADX	PI569038	0.2656	0.6188	0.1136	0.001	0.001
	ADX	PI568447	0.088	0.2587	0.2783	0.238	0.137
	ADX	PI570443	0.6467	0.006	0.202	0.001	0.1443
	ADX	PI569438	0.0864	0.3314	0.5062	0.0263	0.0497
	ADX	PI568398	0.0027	0.356	0.5657	0.001	0.0747
	ADX	PI568373	0.1606	0.2745	0.1819	0.3588	0.0243
	ADX	PI562942	0	0.6855	0	0.3135	0.001
	ADX	PI569012	0.063	0.2437	0.2817	0.031	0.3807
	ADX	PI570769	0.0087	0.0363	0.435	0.0497	0.4703
	ADX	PI570285	0	0	0.0003	0.4766	0.523
	ADX	PI571259	0.1307	0.0507	0.2063	0.379	0.2333
	ADX	PI570695	0.1037	0.3093	0.3333	0.0017	0.252
	ADX	PI570104	0.0593	0.1429	0.5748	0.0549	0.1682
	ADX	PI570174	0.0433	0.0053	0.4205	0.2411	0.2898
	ADX	PI569993	0.001	0.3542	0.5548	0.001	0.089
	ADX	PI570825	0.0003	0.001	0.3729	0	0.6258
	ADX	PI568267	0.51	0.3843	0.0837	0.021	0.001
	ADX	PI569295	0.0403	0.349	0.021	0.1653	0.4243
	ADX	PI570917	0.049	0.2858	0.0747	0.1	0.4905
	ADX	PI568476	0.1147	0.5187	0.1501	0.0297	0.1868
	ADX	PI570157	0.058	0.043	0.6293	0.0853	0.1843
	ADX	PI570427	0.001	0.0047	0.387	0.0147	0.5927
	ADX	PI569277	0.002	0.5093	0.001	0.0821	0.4056
	ADX	PI569879	0.0267	0.0623	0.33	0.0053	0.5757
	ADX	PI570477	0.057	0.047	0.2963	0.0143	0.5853
	ADX	PI571267	0.002	0.007	0.0513	0.6697	0.27
	ADX	PI571027	0.036	0.535	0.2229	0.006	0.2002
	ADX	PI568328	0.0533	0.1959	0.5425	0.113	0.0953
	ADX	PI569272	0.0773	0.3949	0.001	0.065	0.4618
	ADX	PI570162	0.0293	0.027	0.645	0.138	0.1607
	ADX	PI569010	0.1591	0.4338	0.2494	0.0964	0.0614
	ADX	PI568582	0.4987	0.0013	0.315	0.001	0.184
	ADX	PI570469	0.1571	0.0353	0.1894	0.0387	0.5795
	ADX	PI570498	0.0866	0.5961	0.1576	0.001	0.1586
	ADX	PI568422	0.001	0.3036	0.002	0.1375	0.5559
	ADX	PI569291	0.0013	0.4357	0.002	0.122	0.439
	ADX	PI570410	0.0927	0.654	0.0923	0.001	0.16
	ADX	PI568545	0.0313	0.0723	0.4217	0.0083	0.4664
	ADX	PI571325	0	0.0741	0.001	0.2352	0.6897
	ADX	PI570855	0.065	0.001	0.5818	0.0666	0.2856
	ADX	PI569463	0.058	0.2363	0.5897	0.0337	0.0823
	ADX	PI570218	0.2996	0.3256	0.2926	0.0806	0.0017
	ADX	PI571349	0.0477	0.3952	0.4205	0.001	0.1356
	ADX	PI571293	0.001	0.2145	0.0727	0.0991	0.6126
	ADX	PI570688	0	0.036	0.1497	0.5032	0.3111
	ADX	PI570702	0.0313	0.2851	0.1026	0.001	0.5799
	ADX	PI568990	0.2356	0.0027	0.2483	0.0007	0.5128
	ADX	PI569220	0.007	0.2686	0.0813	0.005	0.6381
	ADX	PI563319	0.006	0.128	0.3249	0.1363	0.4049
	ADX	PI570856	0.2157	0.318	0.086	0.027	0.3533
	ADX	PI570878	0.003	0.0539	0.1359	0.2128	0.5944
	ADX	PI569995	0.3043	0.346	0.2647	0.0763	0.0087
	ADX	PI570748	0.044	0.4375	0.4085	0.001	0.109
	ADX	PI569370	0.001	0.6795	0.001	0.1056	0.2129
	ADX	PI570096	0.0323	0.3809	0.5415	0.001	0.0443
	ADX	PI569377	0.09	0.6546	0.0013	0.112	0.142
	ADX	PI568446	0.026	0.5045	0.001	0.4675	0.001
	ADX	PI570059	0.0063	0.1267	0.3607	0.005	0.5013
	ADX	PI570253	0.3489	0.2572	0.134	0.2346	0.0253
	ADX	PI568310	0.045	0.4567	0.3934	0.001	0.1039
	ADX	PI569416	0.0983	0.1316	0.6631	0.0037	0.1033
	ADX	PI563308	0.0043	0.0183	0.116	0.6836	0.1777
	ADX	PI569039	0.2011	0.6169	0.1797	0.0013	0.001
	ADX	PI570818	0.023	0.0873	0.273	0.0303	0.5863
	ADX	PI569450	0.007	0.3593	0.554	0.002	0.0777
	ADX	PI152703	0.0063	0.0653	0.4137	0.17	0.3447
	ADX	PI570685	0.0639	0.315	0.5654	0.003	0.0526
	ADX	PI569876	0.0663	0.117	0.5093	0.1177	0.1897
	ADX	PI569439	0.069	0.1367	0.6133	0.0123	0.1687
	ADX	PI568326	0.1273	0.4362	0.3772	0.005	0.0543
	ADX	PI570919	0.2506	0.4875	0.2542	0.0067	0.001
	ADX	PI152615	0.1196	0.3362	0.122	0.001	0.4212
	ADX	PI570372	0.1856	0.3799	0.2233	0.0103	0.2009
	ADX	PI570773	0.075	0.0013	0.6205	0.0787	0.2244
	ADX	PI570281	0.2295	0.5247	0.1852	0.0556	0.005
	ADX	PI569037	0.2819	0.6341	0.0817	0.001	0.0013
	ADX	PI570837	0	0	0	0.4655	0.5345
	ADX	PI562941	0.001	0.4375	0.4985	0.0007	0.0623
	ADX	PI570923	0.6218	0.001	0.0013	0.3739	0.002
	ADX	PI569113	0.0003	0.2882	0.001	0.2992	0.4113
	ADX	PI570485	0.068	0.032	0.6539	0.1204	0.1257
	ADX	PI569026	0.1866	0.5278	0.0357	0.028	0.2219

## Sheet: Table S3
	Table S3 Anthracnose resistance response and agronomic traits of USDA-NPGS Sudan sorghum core collection
			Anthracnose resistance							Agronomic Traits
													Panicle
	Population	PI	Isabela 2014	Mayaguez 2016	Isabela 2017		LS Means	Classification		Plant Height (cm)	Flowering Time (days)		Length (cm)	Diameter (cm)	Ratio
	Pop1	PI152728	4	4	2.33333		3.44444	Suceptible		130	52.5		19.8	4.5	4.4
	Pop1	PI568308	5	5	.		5	Suceptible		150.7	62.3		21.3	5	4.4
	Pop1	PI568324	.	.	.		.	Unknown		.	.		.	.	.
	Pop1	PI568325	5	5	.		5	Suceptible		220	49		27	6	4.5
	Pop1	PI568335	4	5	.		4.5	Suceptible		160	40		21.5	3.5	6.1
	Pop1	PI568492	5	4	.		4.5	Suceptible		195	54		27	5	5.4
	Pop1	PI568527	2	2	2		2	Resistant		185	56.5		33.5	5	6.9
	Pop1	PI568553	5	4	.		4.5	Suceptible		155	50.5		19.5	4	5.1
	Pop1	PI568579	.	5	.		5	Suceptible		150	67		16	3	5.3
	Pop1	PI568581	3	4	.		3.5	Suceptible		160	63.5		22.5	3.5	6.9
	Pop1	PI568657	5	5	.		5	Suceptible		186	63		23.5	4.5	5.3
	Pop1	PI569947	.	.	.		.	Unknown		.	.		.	.	.
	Pop1	PI570140	4	4	.		4	Suceptible		115	63		24	3.5	6.9
	Pop1	PI570267	5	.	.		5	Suceptible		120	61		12	1	12
	Pop1	PI570280	5	4	.		4.5	Suceptible		160	59		25	4	6.6
	Pop2	PI217891	5	3.5	.		4.25	Suceptible		200	58		24	4.5	5.3
	Pop2	PI562924	5	5	.		5	Suceptible		125	60		15.5	3	5.2
	Pop2	PI563145	5	3.5	.		4.25	Suceptible		150	62		21	4.7	5.8
	Pop2	PI563146	4	4	.		4	Suceptible		140	61.3		21.7	5.3	4.1
	Pop2	PI563379	5	4.5	.		4.75	Suceptible		175	54		12.7	4	3.2
	Pop2	PI568432	5	4	.		4.5	Suceptible		156	61.5		14	3.5	4
	Pop2	PI568436	2	2	2		2	Resistant		180	63		26	5	5.2
	Pop2	PI568457	5	4.5	.		4.75	Suceptible		128	63.3		16.5	4	4.3
	Pop2	PI568480	5	2	.		3.5	Suceptible		147.3	61.3		17.7	4	4.4
	Pop2	PI568483	.	.	.		.	Unknown		.	.		.	.	.
	Pop2	PI569032	2	4	.		3	Suceptible		145	63		18	6	3
	Pop2	PI569062	2	2	2		2	Resistant		179.3	71		16.3	6.7	2.6
	Pop2	PI569066	.	4	.		4	Suceptible		205	67		16	4	4
	Pop2	PI569069	2	2	2		2	Resistant		160	75		18	4	4.5
	Pop2	PI569085	5	3	.		4	Suceptible		165	58		17.5	5	3.5
	Pop2	PI569094	2	3	.		2.5	Suceptible		162.5	68.5		15	5	3
	Pop2	PI569100	5	4.5	.		4.75	Suceptible		101.7	68		23.3	4.7	5
	Pop2	PI569106	.	.	.		.	Unknown		.	.		.	.	.
	Pop2	PI569110	.	2	.		2	Unknown		165	70		20	5	4
	Pop2	PI569120	2	.	.		2	Unknown		.	.		.	.	.
	Pop2	PI569129	.	.	.		.	Unknown		.	.		.	.	.
	Pop2	PI569132	3	5	.		4	Suceptible		165	64		18.5	4	4.7
	Pop2	PI569150	.	.	.		.	Unknown		.	.		.	.	.
	Pop2	PI569151	2	3	.		2.5	Suceptible		192.5	63		29	4.5	6.7
	Pop2	PI569160	5	3.5	.		4.25	Suceptible		157.7	57		19.7	4.7	4.4
	Pop2	PI569163	2	2	.		2	Resistant		147.5	58.5		15.5	4.5	3.5
	Pop2	PI569207	5	4	.		4.5	Suceptible		157.5	65		15.8	5	3.2
	Pop2	PI569219	.	.	.		.	Unknown		.	.		.	.	.
	Pop2	PI569234	5	4	.		4.5	Suceptible		155	95		12	4	3
	Pop2	PI569244	4	4	.		4	Suceptible		210	68		26	7	3.7
	Pop2	PI569251	2	2	2		2	Resistant		118.3	67		14.7	5	2.9
	Pop2	PI569306	2	5	.		3.5	Suceptible		130	69		22.5	4	5.8
	Pop2	PI569342	2	.	.		2	Unknown		115	65		27	4	6.8
	Pop2	PI569346	5	2	.		3.5	Suceptible		126	64		14.5	4.3	3.5
	Pop2	PI569357	.	.	.		.	Unknown		.	.		.	.	.
	Pop2	PI569380	2	5	.		3.5	Suceptible		115	67		13	3	4.3
	Pop2	PI569411	.	.	.		.	Unknown		.	.		.	.	.
	Pop2	PI569861	4	2	.		3	Suceptible		172.5	58		13.5	3	4.5
	Pop2	PI570415	.	5	.		5	Suceptible		140	70		20	4	5
	Pop2	PI570434	.	.	.		.	Unknown		.	.		.	.	.
	Pop2	PI570921	.	.	.		.	Unknown		.	.		.	.	.
	Pop2	PI570944	2	2	2		2	Resistant		171.7	70		30.3	4.3	7.4
	Pop2	PI571011	.	.	.		.	Unknown		.	.		.	.	.
	Pop2	PI571023	3	5	.		4	Suceptible		177.5	65.5		18.5	4.5	4.1
	Pop2	PI571045	5	5	.		5	Suceptible		210	66.5		13	5	2.6
	Pop2	PI571108	2	2	2		2	Resistant		148.5	61.5		21	3.5	6
	Pop2	PI571109	2	5	.		3.5	Suceptible		187.5	66.5		25.5	4.5	5.7
	Pop2	PI571155	5	5	.		5	Suceptible		135	68.5		12	3	4
	Pop2	PI571234	5	5	.		5	Suceptible		130	57.5		26	5	5.4
	Pop2	PI571278	2	3.5	.		2.75	Suceptible		138.3	61		16	3.3	5.2
	Pop3	PI568517	.	2	.		2	Unknown		.	.		.	.	.
	Pop3	PI568534	.	.	.		.	Unknown		.	.		.	.	.
	Pop3	PI568535	2	2	2		2	Resistant		151.5	55		15	3.5	4.3
	Pop3	PI568536	5	4	.		4.5	Suceptible		154.3	61.7		18	2.3	7.9
	Pop3	PI568557	2	2	2		2	Resistant		184	62.7		16.7	4.7	3.6
	Pop3	PI568567	5	4.5	.		4.75	Suceptible		147.5	56		18	3	6.5
	Pop3	PI568592	.	.	.		.	Unknown		.	.		.	.	.
	Pop3	PI568605	2	2	2		2	Resistant		122.5	66.5		20.8	2.5	8.4
	Pop3	PI568621	2	2	2		2	Resistant		145	71		14.5	3	5.2
	Pop3	PI568632	.	2	.		2	Unknown		135	67		19	3	6.3
	Pop3	PI568650	2	2	.		2	Resistant		186	56.5		21	4.5	4.8
	Pop3	PI568654	2	2	2.66667		2.22222	Suceptible		135	60.5		29	3.5	9.9
	Pop3	PI568664	4	5	.		4.5	Suceptible		162.5	63.5		22	4	5.9
	Pop3	PI568667	2	2	2		2	Resistant		150	64.5		17	3	5.9
	Pop3	PI568669	.	.	.		.	Unknown		.	.		.	.	.
	Pop3	PI568670	2	3	.		2.5	Suceptible		109	69.7		12	3.7	3.2
	Pop3	PI568674	2	2	2		2	Resistant		138.3	64.3		13.7	4	3.3
	Pop3	PI570259	5	5	.		5	Suceptible		170	58		17	3.3	5.7
	Pop3	PI570265	.	5	.		5	Suceptible		125	61		18	2	9
	Pop3	PI570548	2	2	.		2	Resistant		115	67		12.5	2.5	5.4
	Pop4	PI152654	5	4	.		4.5	Suceptible		181	69		15.5	3.3	5
	Pop4	PI217765	4	5	.		4.5	Suceptible		125	56		15	2.7	6
	Pop4	PI217838	2	2	2		2	Resistant		100.5	57.5		12	2.8	5
	Pop4	PI563262	5	4.5	.		4.75	Suceptible		105	59.3		17.3	3	5.8
	Pop4	PI568351	3	4	.		3.5	Suceptible		130	80		11	4	2.8
	Pop4	PI568352	2	3.5	.		2.75	Suceptible		115	53.7		20.3	3.7	5.9
	Pop4	PI570000	5	4.5	.		4.75	Suceptible		133.3	67.3		14.3	3.7	4
	Pop4	PI570549	5	4	.		4.5	Suceptible		108.7	60.7		15	3.2	4.8
	Pop4	PI570552	2	2	2		2	Resistant		125	49		15	3.5	4.4
	Pop4	PI570735	5	4.5	.		4.75	Suceptible		213.3	78.7		19	4.3	4.4
	Pop4	PI570833	2	3.5	2		2.5	Suceptible		107.5	70.5		20	3	6.7
	Pop4	PI570838	2	5	.		3.5	Suceptible		150	56.7		18	4.7	3.9
	Pop4	PI570876	5	4	.		4.5	Suceptible		142.5	55		17	4	4.3
	Pop4	PI570943	2	2	.		2	Resistant		122.5	47.5		16.5	4	4.4
	Pop4	PI571164	.	2	.		2	Unknown		160	67		15	4	3.8
	Pop4	PI571169	5	4.5	.		4.75	Suceptible		126.7	58		13.7	4	3.4
	Pop4	PI571215	.	3	.		3	Suceptible		124	67		15	4	3.8
	Pop4	PI571218	5	4	.		4.5	Suceptible		126.7	43.7		14.7	2.7	5.6
	Pop4	PI571269	.	.	.		.	Unknown		.	.		.	.	.
	Pop4	PI571355	4	3	.		3.5	Suceptible		90	68.5		14.5	4	3.7
	Pop5	PI061455	5	4.5	4.33333		4.61111	Suceptible		123.3	47.7		16	3	5.9
	Pop5	PI152612	.	.	.		.	Unknown		.	.		.	.	.
	Pop5	PI152736	4	4	.		4	Suceptible		210	51		20	5	4
	Pop5	PI217708	3	2	2		2.33333	Suceptible		193	69		18.8	4	5.1
	Pop5	PI217768	4	3	.		3.5	Suceptible		135	47		26	5	5.2
	Pop5	PI217781	2	2	2		2	Resistant		127.5	54		20.5	4.5	4.6
	Pop5	PI217799	3	5	.		4	Suceptible		118.5	59.5		15	5.3	2.9
	Pop5	PI217837	.	.	.		.	Unknown		.	.		.	.	.
	Pop5	PI217855	2	4	.		3	Suceptible		220	63		21.5	5.5	4
	Pop5	PI291027	4	2	.		3	Suceptible		140	49		22	5	4.4
	Pop5	PI563311	.	.	.		.	Unknown		.	.		.	.	.
	Pop5	PI568288	5	5	.		5	Suceptible		106.5	57.5		17.5	3.5	5.2
	Pop5	PI568364	.	.	.		.	Unknown		.	.		.	.	.
	Pop5	PI568374	2	5	.		3.5	Suceptible		120	51		15	3.5	5
	Pop5	PI568380	.	.	.		.	Unknown		.	.		.	.	.
	Pop5	PI568402	5	3.5	.		4.25	Suceptible		146.7	66		18.7	4.3	4.3
	Pop5	PI568418	5	5	4.66667		4.88889	Suceptible		112.5	45.5		16.5	3	5.8
	Pop5	PI569014	2	2	.		2	Resistant		96.5	57.5		17.5	4.5	4
	Pop5	PI569430	2	2	.		2	Resistant		135	65		30	5	6
	Pop5	PI569451	2	2	2		2	Resistant		138.3	58		14	3.7	4.1
	Pop5	PI569823	5	4	.		4.5	Suceptible		170	54		18.5	3.8	5
	Pop5	PI569856	2	2	2		2	Resistant		135	53		18	4.5	4.1
	Pop5	PI569860	5	.	.		5	Suceptible		122	54		20	4	5
	Pop5	PI569880	2	4	.		3	Suceptible		171.5	64		19.5	4.3	4.5
	Pop5	PI569894	.	.	.		.	Unknown		.	.		.	.	.
	Pop5	PI569897	5	3.5	.		4.25	Suceptible		161.5	55		22	4.5	4.9
	Pop5	PI569904	5	5	4		4.66667	Suceptible		138	51.5		18	4	4.5
	Pop5	PI569917	5	5	.		5	Suceptible		111.5	58		15.5	5	3.1
	Pop5	PI569921	5	5	.		5	Suceptible		152.5	52.5		15.5	3.8	4.4
	Pop5	PI569922	5	5	.		5	Suceptible		125	49		18	4	4.5
	Pop5	PI569938	5	4	.		4.5	Suceptible		167.5	59		19.5	3.8	5.6
	Pop5	PI569978	5	4	.		4.5	Suceptible		172.5	61.5		21	4.3	4.9
	Pop5	PI570123	.	3	.		3	Suceptible		100	49		12	2	6
	Pop5	PI570181	4	5	.		4.5	Suceptible		140	44		14	5	2.8
	Pop5	PI570200	.	2	.		2	Unknown		100	51		10	2	5
	Pop5	PI570300	2	2	2		2	Resistant		167.5	53		21	4.5	5
	Pop5	PI570305	5	3	.		4	Suceptible		171.7	54		18	3	6.5
	Pop5	PI570318	5	3.5	.		4.25	Suceptible		133.3	55.7		19	3	6.2
	Pop5	PI570321	4	3.5	.		3.75	Suceptible		206.7	59.3		18	4	5.6
	Pop5	PI570330	5	2.5	.		3.75	Suceptible		126.7	55.7		17.3	3.3	5.2
	Pop5	PI570335	5	5	.		5	Suceptible		155	57.3		23.7	5	4.9
	Pop5	PI570348	.	2	.		2	Unknown		151.5	55		18.5	4.8	4
	Pop5	PI570356	2	5	.		3.5	Suceptible		115	51.5		14.5	4.5	3.6
	Pop5	PI570382	4	3	.		3.5	Suceptible		140	64		18	5.5	3.4
	Pop5	PI570383	2	2	2		2	Resistant		158.3	64.7		20.3	4.3	5.1
	Pop5	PI570394	3	3	2		2.66667	Suceptible		205	73.3		14.7	3.3	4.4
	Pop5	PI570453	2	4	.		3	Suceptible		110	39		16	3	5.3
	Pop5	PI570504	.	2	.		2	Unknown		155	77		20	3	6.7
	Pop5	PI570509	2	3	.		2.5	Suceptible		157.5	52		22	4	5.8
	Pop5	PI570513	2	2	2		2	Resistant		125.3	60		14	3.2	4.4
	Pop5	PI570740	4	4	.		4	Suceptible		143.3	59		19.7	3.3	6.3
	Pop5	PI570776	2	2.5	.		2.25	Suceptible		133.3	57		13	4	4.5
	Pop5	PI570782	5	4.5	.		4.75	Suceptible		121.7	50.7		16.5	2.7	6.5
	Pop5	PI570784	5	5	.		5	Suceptible		115	47		17	4	4.4
	Pop5	PI570787	.	5	.		5	Suceptible		165	59		21	4	5.3
	Pop5	PI570815	5	5	.		5	Suceptible		133.3	55		19.7	3.7	5.8
	Pop5	PI570830	5	5	.		5	Suceptible		130	54		23.5	3.5	6.5
	Pop5	PI570939	5	4	.		4.5	Suceptible		120	55		16.5	4	4.2
	Pop5	PI570942	2	2.5	.		2.25	Suceptible		140	51.3		16	3.7	4.5
	Pop5	PI570968	5	3	.		4	Suceptible		125	56.3		13.3	3	4.6
	Pop5	PI571069	5	4	.		4.5	Suceptible		112.5	70		11.5	3	3.9
	Pop5	PI571112	2	3	.		2.5	Suceptible		165	57.5		22.3	4	5.6
	Pop5	PI571275	5	5	.		5	Suceptible		102.5	54		10	2	5
	Pop5	PI571333	5	4	.		4.5	Suceptible		181.7	60.7		19.3	3.7	5.4
	Pop5	PI571341	5	5	.		5	Suceptible		120	55.7		18.2	3.7	5.1
	Pop5	PI571359	4	2	.		3	Suceptible		140	52.5		15	3	5.3
	ADX	PI152615	4	5	2.33333		3.77778	Suceptible		164	55		14	3.8	4.6
	ADX	PI152703	2	2.5	.		2.25	Suceptible		236.7	64		21.3	4	5.8
	ADX	PI152739	2	2	2		2	Resistant		141.7	58.7		16.8	3.7	4.7
	ADX	PI562941	2	2	2		2	Resistant		192	57		20	4	5
	ADX	PI562942	2	3	.		2.5	Suceptible		167.5	64.5		30.5	4.3	7.2
	ADX	PI562943	4	3.5	.		3.75	Suceptible		156	54.7		21.7	4	5.4
	ADX	PI563299	4	4	.		4	Suceptible		151.5	51		12	3	4.3
	ADX	PI563308	.	5	.		5	Suceptible		120	50		14	3	4.7
	ADX	PI563319	5	5	.		5	Suceptible		166.7	56.3		20.7	4	6
	ADX	PI563323	2	2	2		2	Resistant		140	55.7		17.7	3.7	5
	ADX	PI568267	2	3	.		2.5	Suceptible		110.5	63		11.5	5.8	2
	ADX	PI568292	2	2.5	.		2.25	Suceptible		166.7	64.7		15	3.3	5.2
	ADX	PI568299	2	5	.		3.5	Suceptible		165	64		21	4	5.4
	ADX	PI568310	5	2	.		3.5	Suceptible		250	56		34	7	4.9
	ADX	PI568312	5	5	.		5	Suceptible		127.7	48.7		15.3	4.3	3.8
	ADX	PI568319	5	5	.		5	Suceptible		145	60		21.7	3.3	6.5
	ADX	PI568326	2	3	.		2.5	Suceptible		140	52		14.5	3	5.2
	ADX	PI568328	5	3.5	.		4.25	Suceptible		265	61		22	4	5.5
	ADX	PI568331	5	4	.		4.5	Suceptible		140	65		18	6	3
	ADX	PI568338	5	4	.		4.5	Suceptible		152.5	49.5		22.5	3.5	7.8
	ADX	PI568371	4	3	.		3.5	Suceptible		202.5	55		17	4	4.3
	ADX	PI568373	2	3	.		2.5	Suceptible		119.7	66.3		17	3	5.7
	ADX	PI568382	5	4	.		4.5	Suceptible		147	58.3		20.7	4.7	4.5
	ADX	PI568398	2	2	2		2	Resistant		240	63		40	6	6.7
	ADX	PI568422	.	.	.		.	Unknown		.	.		.	.	.
	ADX	PI568446	.	.	.		.	Unknown		.	.		.	.	.
	ADX	PI568447	.	3	4		3.5	Suceptible		185	70		18	4	4.5
	ADX	PI568468	.	.	.		.	Unknown		.	.		.	.	.
	ADX	PI568476	.	4	.		4	Suceptible		160	81		27	7	3.9
	ADX	PI568509	.	5	.		5	Suceptible		110	59		10	3	3.3
	ADX	PI568514	5	4.5	.		4.75	Suceptible		158.3	66		25.3	3.3	8.3
	ADX	PI568523	.	3	.		3	Suceptible		165	70		19	2	9.5
	ADX	PI568528	5	4	.		4.5	Suceptible		194	57		31	4.8	6.5
	ADX	PI568545	5	4	.		4.5	Suceptible		160	48		9	3.5	2.7
	ADX	PI568571	2	2	2		2	Resistant		200	51		21.3	4.2	5.2
	ADX	PI568582	5	4	.		4.5	Suceptible		195	65.5		7	4.5	2.2
	ADX	PI568585	.	.	.		.	Unknown		.	.		.	.	.
	ADX	PI568990	2	2.5	.		2.25	Suceptible		162.5	61.5		18	4	4.6
	ADX	PI569010	2	2	2		2	Resistant		225	44		24	3	8
	ADX	PI569012	.	4	.		4	Suceptible		165	75		18	4	4.5
	ADX	PI569022	4	2	.		3	Suceptible		127.5	75		21.5	4.5	5.1
	ADX	PI569026	2	2	.		2	Resistant		167.5	58		17	5.5	3.1
	ADX	PI569037	5	2	.		3.5	Suceptible		127.5	56		15	3.5	4.4
	ADX	PI569038	.	.	.		.	Unknown		.	.		.	.	.
	ADX	PI569039	2	3	.		2.5	Suceptible		167.5	62.5		15.5	5	3.3
	ADX	PI569043	2	2	2		2	Resistant		158.3	54		19.8	4	5.2
	ADX	PI569053	.	.	.		.	Unknown		167.5	66.5		14.5	4.5	3.3
	ADX	PI569082	5	5	.		5	Suceptible		129.3	66.7		12.7	3	4.2
	ADX	PI569113	5	5	.		5	Suceptible		122.7	62.7		15.7	3.8	4
	ADX	PI569220	2	3	.		2.5	Suceptible		126	57		16	3.5	4.8
	ADX	PI569248	.	5	.		5	Suceptible		102.5	53.5		15.5	3	5.9
	ADX	PI569253	2	2	2		2	Resistant		137.5	68		16	4.5	3.7
	ADX	PI569272	5	4	.		4.5	Suceptible		142.5	61.5		14.5	4	3.7
	ADX	PI569274	5	5	.		5	Suceptible		112.5	53		14.5	4	3.9
	ADX	PI569277	.	.	.		.	Unknown		.	.		.	.	.
	ADX	PI569291	.	.	.		.	Unknown		.	.		.	.	.
	ADX	PI569295	.	2	.		2	Unknown		167	73		20	4	5
	ADX	PI569343	2	2	2		2	Resistant		127.5	62		22	3	7.9
	ADX	PI569370	.	5	.		5	Suceptible		130	59		16	4	4
	ADX	PI569377	.	5	.		5	Suceptible		160	67		12	3	4
	ADX	PI569416	2	2	2		2	Resistant		268	63		30	10	3
	ADX	PI569438	2	3	.		2.5	Suceptible		.	.		.	.	.
	ADX	PI569439	2	2.5	.		2.25	Suceptible		228	65		26	6	4.3
	ADX	PI569450	.	2	.		2	Unknown		.	.		.	.	.
	ADX	PI569463	5	3	.		4	Suceptible		270	61		36	6	6
	ADX	PI569803	2	.	.		2	Unknown		.	.		.	.	.
	ADX	PI569816	5	4.5	.		4.75	Suceptible		161	57		17	4.7	3.7
	ADX	PI569848	2	5	.		3.5	Suceptible		185	44.5		23.5	2.5	9.4
	ADX	PI569876	2	2	2		2	Resistant		240	61		35	6	5.8
	ADX	PI569879	5	5	.		5	Suceptible		185	50.5		20	3.5	5.9
	ADX	PI569957	2	2	2		2	Resistant		162.5	50.5		13.5	2.8	5
	ADX	PI569993	2	2	2		2	Resistant		190	63		30	5	6
	ADX	PI569995	.	2	.		2	Unknown		195	65		16	5	3.2
	ADX	PI570059	2	3.5	.		2.75	Suceptible		132.7	73.7		16	3.3	5
	ADX	PI570072	4	2	.		3	Suceptible		.	.		.	.	.
	ADX	PI570096	2	2	2		2	Resistant		310	63		34	10	3.4
	ADX	PI570104	3	2.5	.		2.75	Suceptible		100	47		9	1	9
	ADX	PI570157	5	2.5	.		3.75	Suceptible		130	61		21	4	5.3
	ADX	PI570160	5	3	.		4	Suceptible		180	58		12	3	4
	ADX	PI570162	.	2	.		2	Unknown		.	.		.	.	.
	ADX	PI570174	.	.	.		.	Unknown		.	.		.	.	.
	ADX	PI570211	2	2	2		2	Resistant		190	61		20	4	5
	ADX	PI570213	2	2	2		2	Resistant		155	56		18	4	4.5
	ADX	PI570218	2	.	.		2	Unknown		135	65		13	2	6.5
	ADX	PI570221	5	5	.		5	Suceptible		182.5	65.5		22.5	3.5	6.4
	ADX	PI570253	.	.	.		.	Unknown		.	.		.	.	.
	ADX	PI570258	2	3	.		2.5	Suceptible		145	64.3		17	3.5	4.9
	ADX	PI570281	.	.	.		.	Unknown		.	.		.	.	.
	ADX	PI570285	5	5	3.33333		4.44444	Suceptible		96.5	51.5		14.5	3.5	4.4
	ADX	PI570293	4	2	.		3	Suceptible		160	55.7		16	2.8	6.1
	ADX	PI570372	2	2	2		2	Resistant		135	69		16	3	5.9
	ADX	PI570373	2	2	2		2	Resistant		245	63		34	10	3.4
	ADX	PI570410	5	4	.		4.5	Suceptible		108.5	57.5		13	4	3.5
	ADX	PI570427	.	.	.		.	Unknown		.	.		.	.	.
	ADX	PI570443	.	.	.		.	Unknown		.	.		.	.	.
	ADX	PI570463	5	4.5	.		4.75	Suceptible		126.7	55.7		16.3	2.7	6.6
	ADX	PI570469	5	3.5	.		4.25	Suceptible		122.3	49.3		18	2.7	7.8
	ADX	PI570477	5	3	.		4	Suceptible		140	53		16.5	2.5	6.8
	ADX	PI570485	.	.	.		.	Unknown		.	.		.	.	.
	ADX	PI570498	.	.	.		.	Unknown		.	.		.	.	.
	ADX	PI570500	.	3	.		3	Suceptible		143	70		14	4	3.5
	ADX	PI570586	.	2	.		2	Unknown		190	70		11	3	3.7
	ADX	PI570590	4	4	.		4	Suceptible		211.7	72		25.7	4	6.7
	ADX	PI570685	3	2	.		2.5	Suceptible		157	48		18.5	4	4.7
	ADX	PI570688	.	.	.		.	Unknown		.	.		.	.	.
	ADX	PI570695	5	5	.		5	Suceptible		157.5	61		23	4	5.8
	ADX	PI570702	4	4	.		4	Suceptible		160	54		20	5	4.8
	ADX	PI570705	2	2	2		2	Resistant		260	61		22	4.5	4.9
	ADX	PI570708	2	2	2		2	Resistant		190	54		14	5	2.8
	ADX	PI570711	2	2	2.33333		2.11111	Suceptible		240	61		31	4.5	6.9
	ADX	PI570712	2	2	2		2	Resistant		227.5	60.5		25	6.5	3.9
	ADX	PI570748	.	3	.		3	Suceptible		170	73		36	4	9
	ADX	PI570769	2	2	.		2	Resistant		173.3	54.7		16	3.7	4.9
	ADX	PI570773	3	3	.		3	Suceptible		210	51		22	4	5.5
	ADX	PI570802	5	5	.		5	Suceptible		135	53		19.5	4.5	4.6
	ADX	PI570818	.	3	.		3	Suceptible		190	70		23	2	11.5
	ADX	PI570823	2	2	2		2	Resistant		142.5	70.5		24.5	3	8.4
	ADX	PI570824	2	2	2		2	Resistant		135	59.5		15.5	4	4.1
	ADX	PI570825	2	2	.		2	Resistant		147.5	56.5		21	3	7
	ADX	PI570837	.	5	.		5	Suceptible		170	51		16	3	5.3
	ADX	PI570855	.	.	.		.	Unknown		.	.		.	.	.
	ADX	PI570856	5	5	.		5	Suceptible		156.7	60.7		14.3	4.7	3.1
	ADX	PI570878	2	3	.		2.5	Suceptible		182.5	56.5		19	4.5	4.2
	ADX	PI570888	5	5	.		5	Suceptible		187.5	61.5		13.5	2.3	6.1
	ADX	PI570896	3	3	.		3	Suceptible		158	67		25	5	5
	ADX	PI570917	.	.	.		.	Unknown		.	.		.	.	.
	ADX	PI570919	3	2	.		2.5	Suceptible		163	95		11	1	11
	ADX	PI570923	.	4	.		4	Suceptible		180	61		21	4	5.3
	ADX	PI570926	4	3.5	.		3.75	Suceptible		161.7	59.3		17.7	4	4.6
	ADX	PI570928	.	.	.		.	Unknown		.	.		.	.	.
	ADX	PI570929	.	5	.		5	Suceptible		153	61		18	3	6
	ADX	PI570933	5	5	.		5	Suceptible		85	56		22	6	3.7
	ADX	PI570937	2	3	.		2.5	Suceptible		103.3	61.3		24.5	4.7	5.4
	ADX	PI570974	.	2	.		2	Unknown		138	59		13	3	4.3
	ADX	PI571007	.	.	.		.	Unknown		.	.		.	.	.
	ADX	PI571020	.	.	.		.	Unknown		.	.		.	.	.
	ADX	PI571027	2	2	2		2	Resistant		190	56		28	6	4.7
	ADX	PI571090	5	5	.		5	Suceptible		141	48		14	3.5	4.1
	ADX	PI571116	5	5	.		5	Suceptible		137.3	49.7		17.3	3.2	5.9
	ADX	PI571212	2	.	.		2	Unknown		100	56		5	1	5
	ADX	PI571259	.	.	.		.	Unknown		.	.		.	.	.
	ADX	PI571267	2	5	.		3.5	Suceptible		96	47.5		15	3	5
	ADX	PI571291	4	3	.		3.5	Suceptible		87.5	59		8.8	3	2.9
	ADX	PI571293	5	4	.		4.5	Suceptible		147.5	54		17	4.5	3.9
	ADX	PI571325	2	3	.		2.5	Suceptible		115	51.5		15.5	4.3	3.7
	ADX	PI571349	2	2	2		2	Resistant		270	58		45	7	6.4
	ADX	PI571360	2	.	.		2	Unknown		245	54		43	5	8.6
